# Supplementary material for: Nitrogen-Controlled Host Gatekeeping: Regulatory Chokepoints Across Four Windows for Diazotroph Access
Source: Int J Mol Sci. 2026 Mar 27;27(7):3059. doi: 10.3390/ijms27073059 (PMC13073011; doi:10.3390/ijms27073059)
Supplement: Supplementary file 1 [file ijms-27-03059-s001.zip]

Archive with 1 entries (1 files):
- ijms-4188459-supplementary.pdf
